# Supplementary material for: Senescent Stroma-Derived Glutamine: A Driver of Aggressiveness in Prostate and Ovarian Cancer Cells
Source: Cells. 2026 Apr 24;15(9):770. doi: 10.3390/cells15090770 (PMC13163099; doi:10.3390/cells15090770)
Supplement: Supplementary file 1 [file cells-15-00770-s001.zip]

Archive with 1 entries (1 files):
- cells-4206830-supplementary.pdf
